# Supplementary material for: The Effectiveness of Virtual Reality-Based Interventions in Patients with Ataxic Conditions: A Systematic Review with Meta-Analysis
Source: Sensors (Basel). 2026 Mar 26;26(7):2069. doi: 10.3390/s26072069 (PMC13074264; doi:10.3390/s26072069)
Supplement: Supplementary file 1 [file sensors-26-02069-s001.zip]

Archive with 1 entries (1 files):
- sensors-4165812-supplementary.pdf
